# Supplementary material for: First Asp-2078-Gly Mutation Conferring Resistance to Different ACCase Inhibitors in a Polypogon fugax Population from China
Source: Int J Mol Sci. 2022 Dec 28;24(1):528. doi: 10.3390/ijms24010528 (PMC9820770; doi:10.3390/ijms24010528)
Supplement: Supplementary file 1 [file ijms-24-00528-s001.zip]

Archive with 1 entries (1 files):
- ijms-2083786-supplementary.pdf
